# Supplementary material for: Synergistic Effect of Melatonin and Lysinibacillus fusiformis L. (PLT16) to Mitigate Drought Stress via Regulation of Hormonal, Antioxidants System, and Physio-Molecular Responses in Soybean Plants
Source: Int J Mol Sci. 2023 May 9;24(10):8489. doi: 10.3390/ijms24108489 (PMC10218646; doi:10.3390/ijms24108489)
Supplement: Supplementary file 1 [file ijms-24-08489-s001.zip]

Archive with 1 entries (1 files):
- ijms-2342080-supplementary.pdf
